# Supplementary material for: Reduced plasma TIA-1: bridging established pathology and novel biomarker potential
Source: Alzheimers Res Ther. 2026 Mar 25;18:78. doi: 10.1186/s13195-026-02020-9 (PMC13063679; doi:10.1186/s13195-026-02020-9)
Supplement: Supplementary file 2 — Supplementary Material 2. [file 13195_2026_2020_MOESM2_ESM.xlsx]

## Sheet: Sheet1
Correlation between plasma TIA-1 and core biomarkers as well as cognition in clinically manifest AD dementia
	Plasma TIA-1 vs Age	Plasma TIA-1 vs CSF T-Tau	Plasma TIA-1 vs CSF P-Tau	Plasma TIA-1 vs CSF P-Tau/T-Tau	Plasma TIA-1 vs CSF Aꞵ40	Plasma TIA-1 vs CSF Aꞵ42	Plasma TIA-1 vs CSF Aꞵ42/Aꞵ40	Plasma TIA-1 vs MMSE	Plasma TIA-1 vs Plasma T-Tau	Plasma TIA-1 vs Plasma P-Tau	Plasma TIA-1 vs Plasma P-Tau/Tau	Plasma TIA-1 vs Plasma NfL	Plasma TIA-1 vs Plasma Aß42	Plasma TIA-1 vs Plasma Aß40	Plasma TIA-1 vs Plasma Aꞵ42/Aꞵ40	Plasma TIA-1 vs Plasma GFAP	Plasma TIA-1 vs Plasma LCN2
Spearman r
r	-0.00929	-0.1074	0.009459	0.2633	-0.1065	0.2997	0.1802	-0.05154	-0.1016	-0.1641	-0.1036	-0.07322	-0.02155	-0.01002	0.02336	0.162	0.01936
95% confidence interval	-0.2504 to 0.2329	-0.3418 to 0.1397	-0.2327 to 0.2505	0.01936 to 0.4777	-0.3411 to 0.1405	0.05882 to 0.5076	-0.06796 to 0.4074	-0.2948 to 0.1980	-0.3436 to 0.1531	-0.3968 to 0.08841	-0.3473 to 0.1532	-0.3111 to 0.1733	-0.2672 to 0.2267	-0.2564 to 0.2376	-0.2269 to 0.2707	-0.08474 to 0.3900	-0.2288 to 0.2651
P value
P (two-tailed)	0.9392	0.3799	0.9381	0.0301	0.3837	0.013	0.1414	0.6787	0.4208	0.188	0.4152	0.5499	0.8626	0.9359	0.8523	0.1835	0.8765
P value summary	ns	ns	ns	*	ns	*	ns	ns	ns	ns	ns	ns	ns	ns	ns	ns	ns
Exact or approximate P value?	Approximate	Approximate	Approximate	Approximate	Approximate	Approximate	Approximate	Approximate	Approximate	Approximate	Approximate	Approximate	Approximate	Approximate	Approximate	Approximate	Approximate
Significant? (alpha = 0.05)	No	No	No	Yes	No	Yes	No	No	No	No	No	No	No	No	No	No	No
Number of XY Pairs	70	69	70	68	69	68	68	67	65	66	64	69	67	67	66	69	67
